# Supplementary material for: Association between SIRT1 Gene Polymorphisms and Breast Cancer in Egyptians
Source: PLoS One. 2016 Mar 21;11(3):e0151901. doi: 10.1371/journal.pone.0151901 (PMC4801365; doi:10.1371/journal.pone.0151901)
Supplement: S1 Table — (XLSX) [file pone.0151901.s001.xlsx]

## Sheet: Controls
No	rs3758391	rs3740051	rs12778366
1	CT	GG	CT
2	CT	AA	CT
3	TT	AA	CC
4	CT	AA	CC
5	CT	AA	CT
6	CT	AG	CT
7	CT	AA	CC
8	TT	AA	CT
9	CT	AA	CT
10	CC	AA	TT
11	CT	AG	CC
12	TT	AA	CT
13	CC	AA	CC
14	CT	AA	CT
15	CC	AA	CC
16	TT	AA	CT
17	CT	AG	CT
18	CT	AA	CT
19	CC	AA	CC
20	TT	AA	CT
21	CT	AG	CT
22	CC	AA	CC
23	CT	AA	CC
24	TT	AA	CT
25	CT	AG	TT
26	TT	AA	CC
27	TT	AG	CT
28	CT	AG	TT
29	TT	AA	CT
30	TT	AG	CC
31	CT	AG	CT
32	TT	AA	CT
33	CC	AA	CT
34	TT	AA	CT
35	CT	AA	CT
36	CT	AA	CC
37	CT	AG	CT
38	CC	AA	CC
39	CT	AA	CT
40	CT	AG	CC
41	TT	AA	CT
42	CC	AA	CC
43	CT	AA	CT
44	CC	AA	CC
45	TT	AA	CT
46	CT	AG	CT
47	CT	AA	CT
48	CC	AA	CC
49	TT	AA	CT
50	TT	AG	CT
51	CT	AA	CT
52	CT	AA	CC
53	CT	AG	CT
54	CC	AA	CC
55	CT	AA	CT
56	CT	AG	CC
57	TT	AA	CT
58	CC	AA	CC
59	CT	AA	CT
60	CC	AA	CC
61	TT	AA	CT
62	CT	AG	CT
63	CT	AA	CT
64	CC	AA	CC
65	TT	AA	CT
66	CT	AG	CT
67	CC	AA	CC
68	CT	AA	CC
69	TT	AA	CT
70	CT	AG	TT
71	TT	AA	CC
72	TT	AG	CT
73	CT	AG	TT
74	TT	AA	CT
75	TT	AG	CC
76	CT	AG	CT
77	TT	AA	CT
78	CC	AA	CT
79	TT	AA	CT
80	CT	AG	TT
81	TT	AA	CT
82	CC	AA	CC
83	TT	AA	CT
84	CT	AA	CC
85	TT	AA	CT
86	CC	AA	TT
87	CT	AA	CC
88	TT	AG	CT
89	CT	GG	CC
90	CC	AA	TT
91	CT	AA	CC
92	CT	AA	TT
93	TT	AG	CT
94	CC	AA	CC
95	TT	AG	CT
96	CT	AA	CT
97	CT	AA	CC
98	CT	AG	CT
99	CC	AA	CC
100	CT	AA	CT
101	CT	AG	CC
102	TT	AA	CT
103	CC	AA	CC
104	CT	AA	CT
105	CC	AA	CC
106	TT	AA	CT
107	CT	AG	CT
108	CT	AA	CT
109	CC	AA	CC
110	TT	AA	CT
111	CT	AG	CT
112	CC	AA	CC
113	CT	AA	CC
114	TT	AA	CT
115	CT	AG	TT
116	TT	AA	CC
117	TT	AG	CT
118	CT	AG	TT
119	TT	AA	CT
120	TT	AG	CC
121	CT	AG	CT
122	TT	AA	CT
123	CC	AA	CT
124	TT	AA	CT
125	CT	AG	TT
126	TT	AA	CT
127	CC	AA	CC
128	TT	AA	CT
129	CT	AA	CC
130	TT	AA	CT
131	CC	AA	TT
132	CT	AA	CC
133	TT	AG	CT
134	CT	GG	CC
135	CC	AA	TT
136	CT	AA	CC
137	CT	AA	TT
138	TT	AG	CT
139	CC	AA	CC
140	TT	AG	CT
141	CT	AG	TT
142	TT	AA	CT
143	CC	AA	CC
144	TT	AA	CT
145	CT	AA	CC
146	TT	AA	CT
147	CC	AA	TT
148	CT	AA	CC
149	TT	AG	CT
150	CT	GG	CC
151	CC	AA	TT
152	CT	AA	CC
153	CT	AA	TT
154	TT	AG	CT
155	CC	AA	CC
156	CT	AG	CT
157	CC	AA	CC
158	CT	AA	CC
159	TT	AA	CT
160	CT	AG	TT
161	TT	AA	CC
162	TT	AG	CT
163	CT	AG	TT
164	TT	AA	CT
165	TT	AG	CC
166	CT	AG	CT
167	TT	AA	CT
168	CC	AA	CT
169	TT	AA	CT
170	CT	AG	TT
171	TT	AA	CT
172	CC	AA	CC
173	TT	AA	CT
174	CT	AA	CC
175	TT	AA	CT
176	CC	AA	TT
177	CT	AA	CC
178	TT	AG	CT
179	CT	GG	CC
180	CC	AA	TT
181	CT	AA	CC
182	CT	AA	TT
183	TT	AG	CT
184	CC	AA	CC
185	TT	AG	CT
186	CT	AA	CT
187	CT	AA	CC
188	CT	AG	CT
189	CC	AA	CC
190	CT	AA	CT
191	CT	AG	CC
192	TT	AA	CT
193	CC	AA	CC
194	CC	AA	CC
195	TT	AA	CT
196	CT	AA	CT
197	CT	AG	CT
198	CT	AA	CC
199	CC	AA	CT
200	CT	AA	CT
201	CT	AA	CC
202	CT	AA	CT
203	CT	AA	CC
204	CT	AA	TT
205	CT	AG	CC
206	TT	AA	CT
207	CT	AA	CT
208	CT	AA	CT
209	TT	AA	CC
210	CT	AA	CC
211	CT	AG	CT
212	TT	AA	CT
213	CC	AA	CT
214	TT	AA	CT
215	CT	AG	TT
216	TT	AA	CT
217	CC	AA	CC
218	TT	AA	CT
219	CT	AA	CC
220	TT	AA	CT
221	CC	AA	TT
222	CT	AA	CC
223	TT	AG	CT
224	CT	GG	CC
225	CC	AA	TT
226	CT	AA	CC
227	CT	AA	TT
228	TT	AG	CT
229	CC	AA	CC
230	TT	AG	CT
231	CT	AA	CT
232	CT	AA	CC
233	CT	AG	CT
234	CC	AA	CC
235	CT	AA	CT
236	CT	AG	CC
237	TT	AA	CT
238	CC	AA	CC
239	CT	AA	CT
240	CC	AA	CC
241	TT	AA	CT
242	CT	AG	CT
243	CT	AA	CT
244	CC	AA	CC
245	TT	AA	CT
246	CT	AG	CT
247	CC	AA	CC
248	CT	AA	CC
249	TT	AA	CT
250	CT	AG	TT
251	TT	AA	CC
252	TT	AG	CT
253	CT	AG	TT
254	TT	AA	CT
255	TT	AG	CC
256	CT	AG	CT
257	TT	AA	CT
258	CC	AA	CT
259	TT	AA	CT
260	CT	AG	TT
261	TT	AA	CT
262	CC	AA	CC
263	TT	AA	CT
264	CT	AA	CC
265	TT	AA	CT
266	CC	AA	TT
267	CT	AA	CC
268	TT	AG	CT
269	CT	GG	CC
270	CC	AA	TT
271	CT	AA	CC
272	CT	AA	TT
273	TT	AG	CT
274	CC	AA	CC
275	TT	AG	CT
276	CT	AA	CT
277	CT	AA	CC
278	CT	AG	CT
279	CC	AA	CC
280	CT	AA	CT
281	CT	AG	CC
282	TT	AA	CT
283	CC	AA	CC
284	CT	AA	CT
285	TT	AA	CT
286	CT	AG	CT
287	CC	AA	CC
288	CT	AA	CC
289	TT	AA	CT
290	CT	AG	TT
291	TT	AA	CC
292	TT	AG	CT
293	CT	AG	TT
294	TT	AA	CT
295	TT	AG	CC
296	CT	AG	CT
297	TT	AA	CT
298	CC	AA	CT
299	TT	AA	CT
300	CT	AG	TT
301	TT	AA	CT
302	CC	AA	CC
303	TT	AA	CT
304	CT	AA	CC
305	TT	AA	CT
306	CC	AA	TT
307	CT	AA	CC
308	TT	AG	CT
309	CT	GG	CC
310	CC	AA	TT
311	CT	AA	CC
312	CT	AA	TT
313	TT	AG	CT
314	CC	AA	CC
315	TT	AG	CT
316	CT	AA	CT
317	CT	AA	CC
318	CT	AG	CT
319	CC	AA	CC
320	CT	AA	CT
321	CT	AG	CC
322	TT	AA	CT
323	CC	AA	CC
324	CT	AA	CT
325	CC	AA	CC
326	TT	AA	CT
327	TT	AA	CT
328	CC	AA	CC
329	CT	AA	CT
330	CC	AA	CC
331	TT	AA	CT
332	CT	AG	CT
333	CT	AA	CT
334	CC	AA	CC
335	CC	AA	CC
336	TT	AA	CT
337	CT	AG	CT
338	CT	AA	CT
339	CC	AA	CC
340	TT	AA	CT
341	CT	AG	CT
342	CC	AA	CC
343	CT	AA	CC
344	TT	AA	CT
345	CT	AG	TT
346	TT	AA	CC
347	TT	AG	CT
348	CT	AG	TT
349	TT	AA	CT
350	TT	AG	CC
351	CT	AG	CT
352	TT	AA	CT
353	CC	AA	CT
354	TT	AA	CT
355	CT	AG	TT
356	TT	AA	CT
357	CC	AA	CC
358	TT	AA	CT
359	CT	AA	CC
360	TT	AA	CT
361	CC	AA	TT
362	CT	AA	CC
363	TT	AG	CT
364	CT	GG	CC
365	CC	AA	TT
366	CT	AA	CC
367	CT	AA	TT
368	TT	AG	CT
369	CC	AA	CC
370	TT	AG	CT
371	CT	AA	CT
372	CT	AA	CC
373	CT	AG	CT
374	CC	AA	CC
375	CT	AA	CT
376	CT	GG	CC
377	CT	AG	CT
378	CT	AA	CT
379	CC	AA	CC
380	TT	AA	CT
381	CT	AG	CT
382	CC	AA	CC
383	CT	GG	CC
384	TT	AA	CT
385	CT	AG	TT
386	TT	AA	CC
387	TT	AG	CT
388	CT	AG	TT
389	TT	AA	CT
390	TT	AG	CC
391	CT	AG	CT
392	TT	AA	CT
393	CC	AA	CT
394	TT	AA	CT
395	CT	AG	TT
396	TT	AA	CT
397	CC	AA	CC
398	TT	AA	CT
399	CT	AA	CC
400	TT	AA	CT
401	CC	AA	TT
402	CT	GG	CC
403	TT	AG	CT
404	CT	GG	CC
405	CC	AA	TT
406	CT	AA	CT
407	CC	AA	CC
408	TT	AA	CT
409	CT	AG	CT
410	CT	AA	CT
411	CC	AA	CC
412	TT	AA	CT
413	CT	AG	CT
414	CC	AA	CC
415	CT	AA	CC
416	TT	AA	CT
417	CT	AG	TT
418	TT	AA	CC
419	TT	AG	CT
420	CT	AG	TT
421	TT	AA	CT
422	TT	AG	CC
423	CT	AA	CT
424	CT	AA	CC
425	CT	AA	CT
426	CC	AA	CT
427	CT	AA	CC
428	CT	AA	CT
429	CT	AA	TT
430	CT	AA	CC
431	CT	AA	TT
432	TT	AG	CT
433	CC	AA	CC
434	TT	AG	CT
435	CT	AA	CT
436	CT	AA	CC
437	CT	AG	CT
438	CC	AA	CC
439	CT	AA	CT

## Sheet: Cancer
No	rs3758391	rs3740051	rs12778366
1 C	CT	AA	CT
2 C	TT	AA	TT
3 C	TT	AG	TT
4 C	TT	AA	CT
5 C	TT	AA	CT
6 C	TT	AG	TT
7 C	TT	AA	TT
8 C	CT	AG	CT
9 C	TT	AA	TT
10 C	TT	AA	TT
11 C	CT	AG	CT
12 C	TT	AA	CT
13 C	CC	AA	TT
14 C	CC	AA	TT
15 C	CT	AG	CT
16 C	TT	AA	TT
17 C	TT	AG	CT
18 C	CC	AA	TT
19 C	TT	AG	CT
20 C	CT	AA	TT
21 C	TT	AG	CT
22 C	TT	AA	TT
23 C	TT	AG	CT
24 C	CT	GG	CC
25 C	TT	AG	CT
26 C	TT	AA	TT
27 C	TT	AA	TT
28 C	CC	AG	CT
29 C	TT	AA	TT
30 C	TT	AA	TT
31 C	CT	AG	CT
32 C	TT	AA	TT
33 C	CT	AG	CT
34 C	CC	AA	TT
35 C	TT	AA	TT
36 C	TT	AA	CT
37 C	TT	AA	TT
38 C	TT	AA	TT
39 C	CT	AA	CT
40 C	TT	AG	CT
41 C	CC	AA	TT
42 C	TT	AG	CT
43 C	TT	AA	TT
44 C	CT	AA	CT
45 C	CT	AA	CC
46 C	TT	AA	TT
47 C	CT	AA	CT
48 C	CT	AA	TT
49 C	TT	AA	TT
50 C	CT	AA	CT
51 C	TT	AA	TT
52 C	CT	AA	CT
53 C	TT	GG	TT
54 C	TT	AA	TT
55 C	CT	AA	CC
56 C	TT	AG	CT
57 C	CT	AA	TT
58 C	CT	AA	TT
59 C	TT	AG	CT
60 C	CT	GG	TT
61 C	CT	AA	TT
62 C	TT	AG	TT
63 C	TT	AA	TT
64 C	CT	AG	CT
65 C	TT	AA	TT
66 C	TT	AG	CT
67 C	CT	AA	TT
68 C	TT	AG	CT
69 C	CT	AA	TT
70 C	TT	GG	CT
71 C	CT	AA	TT
72 C	TT	AG	CT
73 C	TT	AA	TT
74 C	TT	GG	TT
75 C	TT	AA	TT
76 C	CT	AA	CT
77 C	TT	AG	CT
78 C	TT	AA	TT
79 C	TT	AA	TT
80 C	CT	AA	CT
81 C	TT	AA	TT
82 C	TT	AG	TT
83 C	CT	AA	CT
84 C	TT	AA	CT
85 C	TT	AG	TT
86 C	TT	AA	TT
87 C	CT	AG	CT
88 C	TT	AA	TT
89 C	TT	AA	TT
90 C	CT	AG	CT
91 C	TT	AG	TT
92 C	CT	AA	TT
93 C	TT	AG	CT
94 C	TT	AG	TT
95 C	CT	AA	TT
96 C	TT	AG	CT
97 C	CT	AA	TT
98 C	TT	AG	TT
99 C	TT	AG	CT
100 C	CT	AA	CC
101 C	CT	AA	TT
102 C	TT	AG	CT
103 C	CC	AA	TT
104 C	CC	AA	TT
105 C	CT	AG	CT
106 C	TT	AA	TT
107 C	TT	AG	CT
108 C	CC	AA	TT
109 C	TT	AG	CT
110 C	CT	AA	TT
111 C	TT	AG	CT
112 C	TT	AA	TT
113 C	TT	AG	CT
114 C	CT	GG	CC
115 C	TT	AG	CT
116 C	TT	AA	TT
117 C	TT	AA	TT
118 C	CC	AG	CT
119 C	TT	AA	TT
120 C	TT	AG	TT
121 C	CT	AA	TT
122 C	TT	AG	CT
123 C	TT	AG	TT
124 C	CT	AA	TT
125 C	TT	AG	CT
126 C	CT	AA	TT
127 C	TT	AG	TT
128 C	TT	AG	CT
129 C	CT	AA	CC
130 C	CT	AA	TT
131 C	TT	AG	CT
132 C	CC	AA	TT
133 C	CC	AA	TT
134 C	CT	AG	CT
135 C	TT	AA	TT
136 C	TT	AG	CT
137 C	CC	AA	TT
138 C	TT	AG	CT
139 C	CT	AA	TT
140 C	TT	AG	CT
141 C	TT	AA	TT
142 C	TT	AG	CT
143 C	CT	GG	CC
144 C	TT	AG	CT
145 C	TT	AA	TT
146 C	TT	AA	TT
147 C	CC	AG	CT
148 C	TT	AA	TT
149 C	TT	AA	TT
150 C	CT	AG	CT
151 C	CT	AA	TT
152 C	TT	AG	TT
153 C	TT	AA	TT
154 C	CT	AG	CT
155 C	TT	AA	TT
156 C	TT	AG	CT
157 C	CT	AA	TT
158 C	TT	AG	CT
159 C	CT	AA	TT
160 C	TT	GG	CT
161 C	CT	AA	TT
162 C	TT	AG	CT
163 C	TT	AA	TT
164 C	TT	GG	TT
165 C	TT	AA	TT
166 C	CT	AA	CT
167 C	TT	AG	CT
168 C	TT	AA	TT
169 C	TT	AA	TT
170 C	CT	AA	CT
171 C	TT	AA	TT
172 C	TT	AG	TT
173 C	CT	AA	CT
174 C	TT	AA	CT
175 C	TT	AG	TT
176 C	TT	AA	TT
177 C	CT	AG	CT
178 C	TT	AA	TT
179 C	TT	AA	TT
180 C	CT	AG	CT
181 C	TT	AA	TT
182 C	CT	AG	CT
183 C	TT	AA	TT
184 C	CT	AG	CT
185 C	CC	AA	TT
186 C	TT	AA	TT
187 C	TT	AA	CT
188 C	TT	AA	TT
189 C	TT	AA	TT
190 C	CT	AA	CT
191 C	TT	AG	CT
192 C	CC	AA	TT
193 C	TT	AG	CT
194 C	TT	AA	TT
195 C	CT	AA	CT
196 C	CT	AA	CC
197 C	TT	AA	TT
198 C	CT	AA	CT
199 C	CT	AA	TT
200 C	TT	AA	TT
201 C	CT	AA	CT
202 C	TT	AA	TT
203 C	CT	AA	CT
204 C	TT	GG	TT
205 C	TT	AA	TT
206 C	CT	AA	CC
207 C	TT	AG	CT
208 C	CT	AA	TT
209 C	CT	AA	TT
210 C	TT	AG	CT
211 C	CT	GG	TT
212 C	TT	AA	TT
213 C	CT	AG	CC
214 C	CC	AA	TT
215 C	TT	AA	TT
216 C	TT	AA	CT
217 C	TT	AA	TT
218 C	TT	AA	TT
219 C	CT	AA	CT
220 C	TT	AG	CT
221 C	CC	AA	TT
222 C	TT	AG	CT
223 C	TT	AA	TT
224 C	CT	AA	CT
225 C	CT	AA	CC
226 C	TT	AA	TT
227 C	CT	AA	CT
228 C	CT	AA	TT
229 C	TT	AA	TT
230 C	CT	AA	CT
231 C	TT	AA	TT
232 C	CT	AA	CT
233 C	TT	GG	TT
234 C	TT	AA	TT
235 C	CT	AA	CC
236 C	TT	AG	CT
237 C	CT	AA	TT
238 C	CT	AA	TT
239 C	TT	AG	CT
240 C	CT	GG	TT
241 C	CT	AA	TT
242 C	TT	AG	TT
243 C	TT	AA	TT
244 C	CT	AG	CT
245 C	TT	AA	TT
246 C	TT	AG	CT
247 C	CT	AA	TT
248 C	TT	AG	CT
249 C	CT	AA	TT
250 C	TT	GG	CT
251 C	CT	AA	TT
252 C	TT	AG	CT
253 C	TT	AA	TT
254 C	TT	GG	TT
255 C	TT	AA	TT
256 C	CT	AA	CT
257 C	TT	AG	CT
258 C	TT	AA	TT
259 C	TT	AA	TT
260 C	CT	AA	CT
261 C	TT	AA	TT
262 C	TT	AG	TT
263 C	CT	AA	CT
264 C	TT	AA	CT
265 C	TT	AG	TT
266 C	TT	AA	TT
267 C	CT	AG	CT
268 C	TT	AA	TT
269 C	TT	AA	TT
270 C	CT	AG	CT
271 C	TT	AG	TT
272 C	CT	AA	TT
273 C	TT	AG	CT
274 C	TT	AG	TT
275 C	CT	AA	TT
276 C	TT	AG	CT
277 C	CT	AA	TT
278 C	TT	AG	TT
279 C	TT	AG	CT
280 C	CT	AA	CC
281 C	CT	AA	TT
282 C	TT	AG	CT
283 C	CC	AA	TT
284 C	CC	AA	TT
285 C	CT	AG	CT
286 C	TT	AA	TT
287 C	TT	AG	CT
288 C	CC	AA	TT
289 C	TT	AG	CT
290 C	CT	AA	TT
291 C	TT	AG	CT
292 C	TT	AA	TT
293 C	TT	AG	CT
294 C	CT	GG	CC
295 C	TT	AG	CT
296 C	TT	AA	TT
297 C	TT	AA	TT
298 C	CC	AG	CT
299 C	TT	AA	TT
300 C	TT	AA	TT
301 C	CT	AG	CT
302 C	TT	AA	TT
303 C	CT	AG	CC
304 C	CC	AA	TT
305 C	TT	AA	TT
306 C	TT	AA	CT
307 C	TT	AG	CT
308 C	TT	AA	TT
309 C	TT	GG	TT
310 C	TT	AA	TT
311 C	CT	AA	CT
312 C	TT	AG	CT
313 C	TT	AA	TT
314 C	TT	AA	TT
315 C	CT	AA	CT
316 C	TT	AA	TT
317 C	TT	AG	TT
318 C	CT	AA	CT
319 C	TT	AA	CT
320 C	TT	AG	TT
321 C	TT	AA	TT
322 C	CT	AG	CT
323 C	TT	AA	TT
324 C	TT	AA	TT
325 C	CT	AG	CT
326 C	TT	AG	TT
327 C	CT	AA	TT
328 C	TT	AG	CT
329 C	TT	AG	TT
330 C	CT	AA	TT
331 C	TT	AG	CT
332 C	CT	AA	TT
333 C	TT	AG	TT
334 C	TT	AG	CT
335 C	CT	AA	CC
336 C	CT	AA	TT
337 C	TT	AG	CT
338 C	CC	AA	TT
339 C	CC	AA	TT
340 C	CT	AG	CT
341 C	TT	AA	TT
342 C	TT	AG	CT
343 C	CC	AA	TT
344 C	TT	AG	CT
345 C	TT	AA	TT
346 C	CT	AA	CT
347 C	TT	AG	CT
348 C	TT	AA	TT
349 C	TT	AA	TT
350 C	CT	AA	CT
351 C	TT	AA	TT
352 C	TT	AG	TT
353 C	CT	AA	CT
354 C	TT	AA	CT
355 C	TT	AG	TT
356 C	TT	AA	TT
357 C	CT	AG	CT
358 C	TT	AA	TT
359 C	TT	AA	TT
360 C	CT	AG	CT
361 C	TT	AG	TT
362 C	CT	AA	TT
363 C	TT	AG	CT
364 C	TT	AG	TT
365 C	CT	AA	TT
366 C	TT	AG	CT
367 C	CT	AA	TT
368 C	TT	AG	TT
369 C	TT	AG	CT
370 C	CT	AA	CC
371 C	CT	AA	TT
372 C	TT	AG	CT
373 C	CC	AA	TT
374 C	CC	AA	TT
375 C	CT	AG	CT
376 C	TT	AA	TT
377 C	TT	AG	CT
378 C	CC	AA	TT
379 C	TT	AG	CT
380 C	CT	AA	TT
381 C	TT	AG	CT
382 C	TT	AA	TT
383 C	TT	AG	CT
384 C	CT	GG	CC
385 C	TT	AG	CT
386 C	TT	AA	TT
387 C	TT	AA	TT
388 C	CC	AG	CT
389 C	TT	AA	TT
390 C	TT	AA	TT
391 C	CT	AG	CT
392 C	TT	AA	TT
393 C	CT	AG	CC
394 C	CC	AA	TT
395 C	TT	AA	TT
396 C	TT	AA	CT
397 C	TT	AA	TT
398 C	TT	AA	TT
399 C	CT	AA	CT
400 C	TT	AG	CT
401 C	CC	AA	TT
402 C	TT	AG	CT
403 C	TT	AA	TT
404 C	CT	AA	CT
405 C	CT	AA	CC
406 C	TT	AA	TT
407 C	CT	AA	CT
408 C	CT	AA	TT
409 C	TT	AA	TT
410 C	CT	AA	CT
411 C	TT	AA	TT
412 C	CT	AA	CT
413 C	TT	GG	TT
414 C	TT	AA	TT
415 C	CT	AA	CC
416 C	TT	AG	CT
417 C	CT	AA	TT
418 C	CT	AA	TT
419 C	TT	AG	CT
420 C	CT	GG	TT
421 C	CT	AA	TT
422 C	TT	AG	TT
423 C	TT	AA	TT
424 C	CT	AG	CT
425 C	TT	AA	TT
426 C	TT	AG	CT
427 C	CT	AA	TT
428 C	TT	AG	CT
429 C	CT	AA	TT
430 C	TT	GG	CT
431 C	CT	AA	TT
432 C	TT	AA	TT
433 C	TT	AA	TT
434 C	CT	AA	CT
435 C	TT	AG	CT
436 C	CC	AA	TT
437 C	TT	AG	CT
438 C	TT	AA	TT
439 C	CT	AA	CT
440 C	CT	AA	CC
441 C	TT	AA	TT
442 C	CT	AA	CT
443 C	CT	AA	TT
444 C	TT	AA	TT
445 C	CT	AA	CT
446 C	TT	AA	TT
447 C	CT	AA	CT
448 C	TT	GG	TT
449 C	TT	AA	TT
450 C	CT	AA	CC
451 C	TT	AG	CT
452 C	CT	AA	TT
453 C	CT	AA	TT
454 C	TT	AG	CT
455 C	CT	GG	TT
456 C	CT	AA	TT
457 C	TT	AG	TT
458 C	TT	AA	TT
459 C	CT	AG	CT
460 C	TT	AA	TT
461 C	TT	AG	CT
462 C	CT	AA	TT
463 C	TT	AG	CT
464 C	CT	AA	TT
465 C	TT	GG	CT
466 C	CT	AA	TT
467 C	TT	AG	CT
468 C	TT	AA	TT
469 C	TT	GG	TT
470 C	CT	AA	TT
471 C	TT	AG	CT
472 C	TT	AA	TT
473 C	TT	AG	CT
474 C	CT	GG	CC
475 C	TT	AG	CT
476 C	TT	AA	TT
477 C	TT	AA	TT
478 C	CC	AG	CT
479 C	TT	AA	TT
480 C	TT	AA	TT
481 C	CT	AG	CT
482 C	TT	AA	TT
483 C	CT	AA	CC
484 C	CC	AA	TT
485 C	TT	AA	TT
486 C	TT	AA	CT
487 C	TT	AA	TT
488 C	TT	AA	TT
489 C	CT	AA	CT
490 C	TT	AG	CT
491 C	CC	AA	TT
492 C	TT	AG	CT
493 C	TT	AA	TT
494 C	CT	AA	CT
495 C	CT	AA	CC
496 C	TT	AA	TT
497 C	CT	AA	CT
498 C	CT	AA	TT
499 C	TT	AA	TT
500 C	CT	AA	CT
501 C	TT	AA	TT
502 C	CT	AA	CT
503 C	TT	GG	TT
504 C	TT	AA	TT
505 C	TT	AA	CT
506 C	TT	AG	CT
507 C	CT	AA	TT
508 C	CT	AA	TT
509 C	TT	AG	CT
510 C	CT	GG	TT
511 C	CT	AA	TT
512 C	TT	AG	TT
513 C	TT	AA	TT
514 C	CT	AG	CT
515 C	TT	AA	TT
516 C	TT	AG	CT
517 C	CT	AA	TT
518 C	TT	AG	CT
519 C	CT	AA	TT
520 C	TT	GG	CT
521 C	CT	AA	TT
522 C	TT	AG	CT
523 C	TT	AA	TT
524 C	TT	GG	TT
525 C	TT	AA	TT
526 C	CT	AA	CT
527 C	TT	AG	CT
528 C	TT	AA	TT
529 C	TT	AA	TT
530 C	TT	AG	TT
531 C	CT	AA	TT
532 C	TT	AG	CT
533 C	TT	AG	TT
534 C	CT	AA	TT
535 C	TT	AG	CT
536 C	CT	AA	TT
537 C	TT	AG	TT
538 C	TT	AG	CT
539 C	CT	AA	CC
540 C	CT	AA	CT
541 C	TT	AG	CT
